# Supplementary material for: Genetic tracing and topography of spontaneous and stimulated cardiac regeneration in mice
Source: Nat Cardiovasc Res. 2025 Mar 7;4(4):397–411. doi: 10.1038/s44161-025-00623-3 (PMC11994457; doi:10.1038/s44161-025-00623-3)
Supplement: Supplementary file 3 — Statistical source data. [file 44161_2025_623_MOESM3_ESM.xlsx]

## Sheet: 1b
	Fig1b Stability EdU BrdU CMs
Days after injection	% of EdU + Nuclei			% of BrdU + Nuclei
1	11.8545	11.6967	11.4976	16.5814	12.9337	14.8551
3	10.4938	11.2466	10.2921	8.80121	9.02256	10.989
6	4.60251	4.93097	3.28228	4.63576	5.96591	7.47664
9	4.18182	3.66667	7.33333	5.45113	5.18518	4.93506
14	1.22449	1.23457	3.39806	1.45833	2.13333	1.35135
20	1.27877	1.28866	1.00402	1.36986	0.833333	1.49254

## Sheet: 1d
	Fig1d Stability EdU BrdU NON CMs
Days after injection	% of EdU + Nuclei			% of BrdU + Nuclei
1	7.16113	11.9272	9.55149	15.1899	10.9504	12.7572
3	8.64726	6.21469	10	5.74468	5.15695	10.099
6	2.8621	2.05859	3.305	3.19829	2.27273	7.23684
9	1.66932	1.80481	3.17092	4.84076	3.2833	3.70828
14	0.848256	1.47225	1.5873	1.30506	0.771208	3.09278
20	0.617284	1.13895	0.995025	0.744602	0.78125	0.348432

## Sheet: 1f
	Fig1f CMs eod
Days after first injection	% of EdU + Nuclei				% of BrdU + Nuclei
9	22.7799	25.4453	23.4973	24.5614	29.471	30.8668	29.4278	28.0757
15	20.4947	17.4847	20.7407	19.0722	36.6577	38.3408	33.9449	35.7143
30	17.7143	18.9441	18.1577	17.7215	26.1177	24.7093	24.6914	29.5374

## Sheet: 1g
Fig1g NON CMs eod
Days after first injection	% of EdU + Nuclei				% of BrdU + Nuclei
9	34.2072	37.6608	33.8619	30.5164	45.4172	39.0476	41.7054	34.2466
15	22.9167	28.0952	25.4642	27.7372	46.2908	40.7363	43	36.7713
30	26.2052	21.3974	33.0435	29.7561	39.6135	42.0819	37.4322	37.7493

## Sheet: 1i
Fig1i body weight
Days after birth	Body weight (g) non injected				Body weight (g) EdU injected				Body weight (g) BrdU injected
2	1.8	1.9	2.1	1.9	1.9	1.9	1.7	2.2	1.9	1.9	2.1	1.9
4	2.4	2.7	2.5	2.7	2.6	2.5	2.5	2.7	2.5	2.6	2.4	2.7
6	3.6	3.8	3.5	4.3	3.4	2.9	2.7	2.8	3.3	3.4	3.7	3.3
8	5.2	4.5	4.8	5.1	4.1	3.9	3.5	3.3	4.1	4.2	4.7	4.4
10	5.8	5.7	6	5.5	4.4	4.3	3.8	4.1	5.3	5.2	5.2	5.3
12	5.7	6.8	6.7	7.1	4.9	4.4	4.9	5.3	6.6	6.6	6.4	5.8
14	7.3	7.9	8	7	5.7	5.3	5.2	5.7	8.2	7.4	7.6	7
16	7.7	7.4	8.1	8.6	6.2	5.6	6.3	6.5	8.2	8	9.1	8.9
18	9.9	9	10.1	10	6.9	7	5.9	6	9.4	9.6	8.9	8.5
20	10.5	11.3	9.8	9.9	7.1	8.2	6.5	6.6	8.8	10.1	9.3	9.8
23	12	13	12	13	10.8	10	8.4	8.9	12.2	11.5	12	12.4
25	14	14	13.5	15	12.6	10.7	9.9	11.6	13.1	12.5	14.6	13.4
27	16.6	16	16.4	14	13.1	12.3	11.9	10.7	14.9	16.2	14.6	15.3
30	21.1	18.1	20.4	21	14.2	16	14	15	19.1	18.9	20	18

## Sheet: 1k
Fig1k CMs
	% of γH2AX+ BrdU/EdU+ nuclei			% of γH2AX+ BrdU/EdU- nuclei
	Mean	SD	N	Mean	SD	N
Saline	0	0	2	0.766941	0.178072	2
BrdU	0.0884173	0.153143	3	1.14697	0.261785	3
EdU	1.03049	0.728399	3	2.27001	1.06839	3
Fig1k NON CMs
	% of γH2AX+ BrdU/EdU+ nuclei			% of γH2AX+ BrdU/EdU- nuclei
	Mean	SD	N	Mean	SD	N
Saline	0	0	2	0.405324	0.169154	2
BrdU	0	0	3	0.331282	0.242052	3
EdU	0.853108	0.590672	3	1.51011	0.671693	3
