# Supplementary material for: Genetic tracing and topography of spontaneous and stimulated cardiac regeneration in mice
Source: Nat Cardiovasc Res. 2025 Mar 7;4(4):397–411. doi: 10.1038/s44161-025-00623-3 (PMC11994457; doi:10.1038/s44161-025-00623-3)
Supplement: Supplementary file 4 — Statistical source data. [file 44161_2025_623_MOESM4_ESM.xlsx]

## Sheet: 2e
Fig2e GFP + myoblasts
CMV-Cre	CyB-Cre
24.4693	25.85
38.0991	19.856
28.195	18.902
30.8654	36.782

## Sheet: 2h
Fig2h GFP + myotubes
CMV-Cre	CyB-Cre
27.579	0.1745
18.006	1.3491
19.782	0.463
31.166	0.0654

## Sheet: 2k
Fig2k
	% of GFP+ EdU+ CMs			% of GFP+ EdU- CMs
	Mean	SD	N	Mean	SD	N
cel-miR-67 CMV	2.18041	0.22638	3	69.1351	1.41626	3
cel-miR-67 CyB	1.53199	0.326585	6	0.530454	0.371119	6
hsa-miR-199a-3p CMV	18.2804	1.57815	3	22.284	2.46088	3
hsa-miR-199a-3p CyB	9.40169	0.778864	6	0.677909	0.191341	6
