# Supplementary material for: Genetic tracing and topography of spontaneous and stimulated cardiac regeneration in mice
Source: Nat Cardiovasc Res. 2025 Mar 7;4(4):397–411. doi: 10.1038/s44161-025-00623-3 (PMC11994457; doi:10.1038/s44161-025-00623-3)
Supplement: Supplementary file 5 — Statistical source data. [file 44161_2025_623_MOESM5_ESM.xlsx]

## Sheet: 3e
Fig3e basal in vivo (% of GFP+ CMs)
Newborn pAAV9-CMV-Cre	Newborn pAAV9-CyB-Cre	Adult aAAV9-CMV-Cre	Adult aAAV9-CyB-Cre
38.8611	29.7004	33.9599	0.360113
30.9076	32.9011	46.5533	0.263036
46.1357	21.7017	36.9959	0.27212
43.0232	18.6745	51.6018	0.210155

## Sheet: 3f
Fig3f GFP+ BrdU+ CMs over GFP+ CMs (%)
AAV9-CMV-Cre		AAV9-CyB-Cre
32.7672		64.519
24.5902		43.9667
18.3099		55.3672
18.3746		50.303

## Sheet: 3i
Fig3i CyB
	sham				resected
apical	10.8484	9.03442	10.0513	9.35805	17.9964	19.0311	23.1371	25.6518
distal	9.31364	9.1843	10.7464	12.0844	14.3611	20.0955	21.1858	21.8279

## Sheet: 3k
Fig3k CMV distribution
	At			RV			VS-R			VS-L			IM			Ap			OM
sham	17.6899	16.4518		15.7673	7.55665		11.8473	9.93727		14.3373	16.2768		20.7106	20.9262		11.0177	13.446		8.62989	15.4052
resected	15.2708	11.6788	13.1692	6.91836	7.09017	13.7873	10.9457	11.525	8.22763	18.547	16.6963	11.4907	19.4015	20.6268	14.8285	15.8749	20.1527	19.8986	13.0418	12.2302	18.598
Fig3k CyB distribution
	At			RV			VS-R			VS-L			IM			Ap			OM
sham	16.9269	13.2163	7.69831	12.6048	14.5629	10.7875	8.09499	7.77343	8.48866	22.2002	17.284	20.2841	19.8733	23.8526	33.1095	14.2059	16.5285	7.86184	6.09388	6.78215	11.77
resected	6.68104	8.83379	6.15074	9.29832	5.08475	4.929	5.43316	8.48011	5.19781	16.97	20.7444	22.7722	30.0601	28.2023	23.9548	17.1774	16.3684	28.1927	14.38	12.2863	8.80264
