# Supplementary material for: Genetic tracing and topography of spontaneous and stimulated cardiac regeneration in mice
Source: Nat Cardiovasc Res. 2025 Mar 7;4(4):397–411. doi: 10.1038/s44161-025-00623-3 (PMC11994457; doi:10.1038/s44161-025-00623-3)
Supplement: Supplementary file 6 — Statistical source data. [file 44161_2025_623_MOESM6_ESM.xlsx]

## Sheet: 4b
Fig4b CMV
control	mated
39.8106	41.9221
37.971	40.717
43.4428	44.2303

## Sheet: 4d
Fig4d CyB
control	mated
0.0914874	0.432047
0.0773383	0.281193
0.103507	0.157228
0.0530637	0.185862

## Sheet: 4g
Fig4g Ctrl Spatial distribution %
	RV				VS-R				VS-L				IM				PM				OM
AAV9-CMV-Cre	21.8826	15.8394	14.8587		16.9102	16.9438	15.6793		13.6031	13.5906	15.5725		16.5389	16.3712	16.9045		13.2693	21.2667	18.0818		17.796	15.9883	18.9032
AAV9-CyB-Cre	8.911	6.731	9.945	4.848	9.901	10.096	11.602	18.788	19.802	24.038	17.127	16.97	39.604	37.5	35.359	35.758	11.881	12.5	13.26	7.879	9.901	9.135	12.707	15.758
Fig4g CyB Spatial distribution %
	RV				VS-R				VS-L				IM				PM				OM
AAV9-CMV-Cre	17.7015	16.1858	18.8258		16.7913	17.4321	23.123		11.9391	17.0407	10.0367		21.3962	18.8139	20.6153		13.26	15.7001	12.0936		18.9118	14.8275	15.3056
AAV9-CyB-Cre	10.567	12.644	11.848	9.924	9.278	9.195	5.687	5.344	22.68	20.69	21.327	14.504	33.505	36.207	41.232	48.092	17.784	9.77	9.479	13.74	6.186	11.494	10.427	8.397

## Sheet: 4i
Fig4i % GFP TAC CMV
sham	TAC
42.8	20.6412
23.1167	46.4751
34.7397	19.0154
	19.2755

## Sheet: 4k
Fig4k % GFP TAC CyB
sham	TAC
0.16791	0.110491
0.085875	0.088018
0.154304	0.078973
	0.054403
	0.085152
