# Supplementary material for: Genetic tracing and topography of spontaneous and stimulated cardiac regeneration in mice
Source: Nat Cardiovasc Res. 2025 Mar 7;4(4):397–411. doi: 10.1038/s44161-025-00623-3 (PMC11994457; doi:10.1038/s44161-025-00623-3)
Supplement: Supplementary file 7 — Statistical source data. [file 44161_2025_623_MOESM7_ESM.xlsx]

## Sheet: 5b
Fig5b
	AAV9-Control				AAV9-miR-199a				AAV9-miR-590
day 30	90	114	51	92	171	343	430	611	619	376	324	244
day 60	260	229	217	213	770	1397	716	491	867	820	1137	743

## Sheet: 5e
Fig5e
	Doublets				Singlets
AAV9-Control	55.0847	55.751	52.7495	55.3333	44.9153	44.249	47.2505	44.6667
AAV9-miR-199a	65.4008	63.2653	60.0962		34.5992	36.7347	39.9038
AAV9-miR-590	57.2792	60.3571	62.4339		42.7208	39.6429	37.5661

## Sheet: 5g
Fig 5g
	Short				Long
AAV9-Control	68.4211	71.9512	82.5	70.3704	31.5789	28.0488	17.5	29.6296
AAV9-miR-199a	64.5669	70	68.4211		35.4331	30	31.5789
AAV9-miR-590	71.9512	71.4286	72.973		28.0488	28.5714	27.027
