# Supplementary material for: Genetic tracing and topography of spontaneous and stimulated cardiac regeneration in mice
Source: Nat Cardiovasc Res. 2025 Mar 7;4(4):397–411. doi: 10.1038/s44161-025-00623-3 (PMC11994457; doi:10.1038/s44161-025-00623-3)
Supplement: Supplementary file 8 — Statistical source data. [file 44161_2025_623_MOESM8_ESM.xlsx]

## Sheet: 1a
Ext data Fig1a
mg/kg	mol/kg	BrdU+ CMs			BrdU+ non-CMs			EdU+ CMs			EdU+ non-CMs
5	1.21169	13.1773	14.1954	15.1344	14.8369	14.5114	14.0595
5	1.29029							8.70435	8.43794	7.13246	5.42453	4.32451	2.57833
10	1.51272	16.875	17.0894	19.5	14.8333	13.3044	17.6881
10	1.59132							9.76236	9.91667	10.814	6.2336	5.90799	6.04167
20	1.81375	19.4915	22.7273	23.3161	11.8356	18.2119	15.2632
20	1.89235							11.8519	12.1827	13.2788	8.81262	6.97674	10.3696
50	2.21169	19.7802	23.9588	21.9101	18.0516	18.7745	13.9647
50	2.29029							11.7695	11.6564	13.7931	9.2961	5.56622	11.7797
100	2.51272	21.3368	19.6305	25.3886	13.9565	15.367	16.4733
100	2.59132							10.9685	10.8333	12.0543	12.2326	7.51412	10.6121
150	2.68881	20.529	18.875	25.8571	15.2361	14.9206	13.9647
150	2.76741							13.597	12.2469	12.3869	12.4098	7.96834	9.85223
