# Supplementary material for: Genetic tracing and topography of spontaneous and stimulated cardiac regeneration in mice
Source: Nat Cardiovasc Res. 2025 Mar 7;4(4):397–411. doi: 10.1038/s44161-025-00623-3 (PMC11994457; doi:10.1038/s44161-025-00623-3)
Supplement: Supplementary file 9 — Statistical source data. [file 44161_2025_623_MOESM9_ESM.xlsx]

## Sheet: 2f
Ext data Fig2f
	block				release
CMV-d2EGFP	4.5745	4.00475	4.71733	4.94004	6.67681	7.00242	7.38087	7.32002
CyB-d2EGFP	0.10593	0	0	0	0.92807	1.27146	1.34768	0.92889

## Sheet: 2h
Ext data Fig2h CMV															Ext data Fig2h CyB
Time to mitosis (h)	c	b	n		2l	3c	3b	3i	4h	4a	i				Time to mitosis (h)		a	c	e	g	2c	2g	3a	3b	4b	4c	4e
-29.5	0	0	0	0	0	0	0	0	0	0	0	0			-29.5		0	0	0	0	0	0	0	0	0	0	0	0
-29.25	0	0	0	0	0	0	0	0	0	0	0	0			-29.25		0	0	0	0	0	0	0	0	0	0	0	0
-29	0	0	0	0	0	0	0	0	0	0	0	0			-29		0	0	0	0	0	0	0	0	0	0	0	0
-28.75	0	0	0	0	0	0	0	0	0	0	0	0			-28.75		0	0	0	0	0	0	0	0	0	0	0	0
-28.5	0	0	0	0	0	0	0	0	0	0	0	0			-28.5		0	0	0	0	0	0	0	0	0	0	0	0
-28.25	0	0	0	0	0	0	0	0	0	0	0	0			-28.25		0	0	0	0	0	0	0	0	0	0	0	0
-28	0	1	0	0	0	0	0	0	0	0	0	0			-28		0	0	0	0	0	0	0	0	0	0	0	0
-27.75	0	1	0	0	0	0	0	0	0	0	0	0			-27.75		0	0	0	0	0	0	0	0	0	0	0	0
-27.5	0	1	0	0	0	0	0	0	0	1	0	0			-27.5		0	0	0	0	0	0	0	0	0	0	0	0
-27.25	0	1	0	0	0	0	0	0	0	1	0	0			-27.25		0	0	0	0	0	0	0	0	0	0	0	0
-27	0	1	0	0	0	0	0	0	0	3	0	0			-27		0	0	0	0	0	0	0	0	0	0	0	0
-26.75	0	1	0	0	0	0	0	0	0	4	0	0			-26.75		0	0	0	0	0	0	0	0	0	0	0	0
-26.5	0	2	0	0	0	0	0	0	0	6	0	0			-26.5		0	0	0	0	0	0	0	0	0	0	0	0
-26.25	0	3	0	0	0	0	0	0	0	7	0	0			-26.25		0	0	0	0	0	0	0	0	0	0	0	0
-26	0	5	0	0	0	0	0	0	0	9	0	0			-26		0	0	0	0	0	0	0	0	0	0	0	0
-25.75	0	9	0	0	0	0	0	0	0	10	0	0			-25.75		0	0	0	0	0	0	0	0	0	0	0	0
-25.5	0	8	0	0	0	0	0	0	0	11	0	0			-25.5		0	0	0	0	0	0	0	0	0	0	0	0
-25.25	0	11	0	0	0	0	1	0	0	13	0	0			-25.25		0	0	0	0	0	0	0	0	0	0	0	0
-25	0	13	0	0	0	0	2	0	0	15	1	0			-25		0	0	0	0	0	0	0	0	0	0	0	0
-24.75	1	18	0	0	0	0	2	0	0	12	1	0			-24.75		0	0	0	0	0	0	0	0	0	0	0	0
-24.5	2	19	0	0	0	0	4	0	0	13	1	0			-24.5		0	0	0	0	0	0	0	0	0	0	0	0
-24.25	3	23	0	0	0	0	4	0	0	15	1	0			-24.25		0	0	0	0	0	0	0	0	0	0	0	0
-24	3	26	0	0	0	0	5	0	0	15	1	0			-24		0	0	0	0	0	0	0	0	0	0	0	0
-23.75	4	28	0	0	0	0	7	0	0	17	1	0			-23.75		0	0	0	0	0	0	0	0	0	0	0	0
-23.5	5	29	0	0	0	0	9	0	0	18	2	0			-23.5		0	0	0	0	0	0	0	0	0	0	0	0
-23.25	6	29	0	0	0	0	8	0	0	18	2	0			-23.25		0	0	0	0	0	0	0	0	0	0	0	0
-23	7	31	0	0	0	0	11	0	0	20	2	0			-23		0	0	0	0	0	0	0	0	0	0	0	0
-22.75	8	39	0	0	0	0	13	0	0	20	2	0			-22.75		0	0	0	0	0	0	0	0	0	0	0	0
-22.5	9	37	0	0	0	0	14	0	0	21	2	0			-22.5		0	0	0	0	0	0	0	0	0	0	0	0
-22.25	9	44	0	0	0	0	20	0	0	22	2	0			-22.25		0	0	0	0	0	0	0	0	0	0	0	0
-22	10	46	0	0	0	0	23	0	0	21	3	0			-22		0	0	0	0	0	0	0	0	0	0	0	0
-21.75	11	52	0	0	0	0	22	0	0	21	3	0			-21.75		2	0	0	0	0	0	0	0	0	0	0	0
-21.5	12	55	0	0	0	0	24	0	0	23	4	0			-21.5		2	0	0	0	0	0	0	0	0	0	0	0
-21.25	17	52	0	0	0	0	25	0	0	24	4	0			-21.25		2	0	0	0	0	0	0	0	0	0	0	0
-21	15	55	1	1	0	0	26	0	0	24	5	0			-21		2	0	0	0	0	0	0	0	0	0	0	0
-20.75	17	55	1	1	0	0	30	0	0	23	6	0			-20.75		1	0	0	0	0	0	0	0	0	0	0	0
-20.5	16	55	1	2	0	0	31	0	0	24	5	0			-20.5		2	0	0	0	0	0	0	0	0	0	0	0
-20.25	17	57	2	4	0	0	32	0	0	23	6	0			-20.25		1	0	0	0	0	0	0	0	0	0	0	0
-20	17	59	2	5	0	0	39	0	0	22	6	0			-20		2	0	0	0	0	0	0	0	0	0	0	0
-19.75	18	64	3	5	0	0	40	0	0	22	5	0			-19.75		2	0	0	0	0	0	0	0	0	0	0	0
-19.5	19	64	3	6	0	0	42	0	0	23	6	0			-19.5		2	0	0	0	0	0	0	0	0	0	0	0
-19.25	18	65	4	6	0	0	42	0	0	24	6	0			-19.25		2	0	0	0	0	0	0	0	0	0	0	0
-19	20	65	4	7	0	0	37	0	0	25	6	0			-19		2	0	0	0	0	0	0	0	0	0	0	0
-18.75	21	64	5	7	0	0	35	0	1	25	6	0			-18.75		2	0	0	0	0	0	0	0	0	0	0	0
-18.5	20	61	5	8	0	0	39	0	1	25	7	0			-18.5		2	0	0	0	0	0	0	0	0	0	0	0
-18.25	20	65	6	9	0	0	36	0	2	26	7	0			-18.25		2	0	0	0	0	0	0	0	0	0	0	0
-18	21	68	7	10	0	1	37	0	2	27	5	0			-18		3	0	0	0	0	0	0	0	0	0	0	0
-17.75	22	71	6	10	0	1	46	0	3	26	6	0			-17.75		2	0	0	0	0	0	0	0	0	0	0	0
-17.5	23	73	6	11	0	2	48	0	3	25	6	0			-17.5		2	0	0	0	0	0	0	0	0	0	0	0
-17.25	23	78	7	12	0	3	45	0	3	27	6	0			-17.25		2	0	0	0	0	0	0	0	0	0	0	0
-17	23	80	7	12	1	4	49	0	4	27	7	0			-17		2	0	0	0	0	0	0	0	0	0	0	0
-16.75	22	83	5	13	3	6	52	0	4	25	7	0			-16.75		2	0	0	0	0	0	0	0	0	0	0	0
-16.5	21	83	5	14	4	7	57	2	5	24	7	1			-16.5		2	0	0	0	0	0	0	0	0	0	0	0
-16.25	22	77	6	14	5	9	58	3	4	24	8	1			-16.25		3	0	0	0	0	0	0	0	0	0	0	0
-16	22	75	6	14	6	10	62	4	5	23	8	1			-16		3	0	0	0	0	0	0	0	0	0	0	0
-15.75	21	83	8	15	8	13	61	6	5	21	7	1			-15.75		3	0	0	0	0	0	0	0	0	0	0	0
-15.5	21	79	9	16	9	12	64	9	5	21	8	3			-15.5		3	0	0	0	0	0	0	0	0	0	0	0
-15.25	22	80	9	16	11	14	66	10	5	21	8	3			-15.25		3	0	0	0	0	0	0	0	0	0	0	0
-15	21	81	10	16	11	15	63	15	6	21	8	4			-15		3	0	0	0	0	0	0	0	0	0	0	0
-14.75	22	72	10	16	12	16	62	17	7	21	8	5			-14.75		3	0	0	0	0	0	0	0	0	0	0	0
-14.5	23	74	9	19	15	18	64	20	7	18	8	5			-14.5		3	0	0	0	0	0	0	0	0	0	0	0
-14.25	19	73	10	20	15	20	64	21	7	19	8	6			-14.25		3	0	0	0	0	0	0	0	0	0	0	0
-14	20	73	11	17	17	21	67	20	7	19	9	6			-14		3	0	0	2	0	0	0	0	0	0	0	0
-13.75	20	72	11	15	18	21	64	21	7	18	8	7			-13.75		3	0	0	2	0	0	0	0	0	0	0	0
-13.5	20	70	11	17	20	21	64	23	7	17	8	7			-13.5		3	0	0	2	0	0	0	0	0	0	0	0
-13.25	20	69	10	18	21	24	51	25	8	16	7	9			-13.25		4	0	0	2	0	0	0	0	0	0	0	0
-13	19	62	10	16	23	26	55	27	7	16	6	9			-13		4	0	0	2	0	0	0	0	0	0	0	0
-12.75	19	64	11	11	23	28	56	30	7	17	6	11			-12.75		4	0	0	2	0	0	0	0	0	0	0	0
-12.5	18	67	12	12	22	33	54	31	7	18	6	11			-12.5		4	0	0	2	0	0	0	0	0	0	0	0
-12.25	16	69	11	11	26	30	57	29	7	18	6	12			-12.25		4	0	1	3	0	0	0	0	0	0	0	0
-12	16	68	12	14	30	31	63	32	7	17	7	14			-12		4	0	1	3	0	0	0	0	0	0	0	0
-11.75	16	67	18	14	34	33	62	33	7	21	10	14			-11.75		4	0	0	4	0	0	0	0	0	0	0	0
-11.5	15	70	19	10	33	33	67	35	7	23	10	14			-11.5		4	0	0	4	0	0	0	1	0	0	0	0
-11.25	14	69	21	14	34	34	62	38	7	20	10	16			-11.25		4	0	0	4	0	0	0	0	0	0	0	0
-11	14	65	16	16	34	36	65	39	7	18	10	16			-11		3	1	0	5	0	0	0	0	0	0	0	0
-10.75	15	67	14	15	33	35	67	37	7	20	10	18			-10.75		3	1	0	6	0	0	0	0	0	0	0	0
-10.5	14	66	13	15	33	38	68	43	7	19	6	17			-10.5		3	1	0	7	0	0	0	1	0	1	0	0
-10.25	12	67	15	15	34	40	68	45	7	18	6	16			-10.25		4	0	0	8	0	0	0	1	0	1	0	0
-10	13	66	14	15	35	38	65	44	7	18	6	17			-10		4	0	0	8	0	0	0	1	0	1	0	0
-9.75	12	67	15	11	35	39	68	53	7	18	5	17			-9.75		4	0	1	9	0	0	0	1	0	1	0	0
-9.5	14	65	15	13	34	39	68	44	7	16	6	17			-9.5		4	0	1	8	0	0	0	2	0	1	0	0
-9.25	13	68	16	14	33	39	65	49	8	16	5	17			-9.25		4	0	1	10	0	0	0	2	0	1	0	1
-9	13	64	15	15	31	38	62	43	8	15	5	17			-9		4	0	1	10	0	0	0	2	0	1	0	1
-8.75	12	62	15	16	29	38	67	38	7	14	5	18			-8.75		4	0	1	13	0	0	0	2	0	1	0	1
-8.5	11	62	16	15	30	40	63	36	6	13	6	17			-8.5		4	0	1	12	0	0	0	2	0	1	0	1
-8.25	11	63	16	15	31	41	59	38	6	15	6	16			-8.25		4	1	1	17	0	1	0	2	0	1	0	1
-8	11	70	14	16	32	44	68	45	6	14	6	17			-8		4	1	0	19	0	1	0	2	0	2	0	1
-7.75	12	72	13	14	32	47	66	50	7	14	6	18			-7.75		4	1	0	20	0	1	0	2	0	2	0	1
-7.5	11	70	12	13	32	45	76	54	7	14	6	15			-7.5		3	1	0	23	0	1	0	2	0	2	0	1
-7.25	11	70	12	13	33	47	78	53	7	14	6	15			-7.25		4	1	1	24	0	1	1	2	0	2	0	1
-7	10	69	13	16	30	45	65	51	7	14	6	16			-7		4	2	2	25	0	1	1	4	0	2	0	1
-6.75	10	67	14	16	35	45	73	53	7	14	6	16			-6.75		4	2	2	22	0	1	1	4	0	2	0	2
-6.5	10	67	14	16	35	46	66	58	8	13	6	17			-6.5		4	2	2	24	0	1	1	4	0	2	0	2
-6.25	11	66	14	14	37	48	72	66	9	13	6	18			-6.25		4	2	2	27	0	1	1	5	1	2	0	2
-6	11	62	13	16	36	48	64	60	9	12	6	16			-6		4	2	2	27	0	1	1	5	1	2	0	2
-5.75	12	68	16	16	34	50	65	65	8	12	6	17			-5.75		4	2	3	29	1	1	1	6	1	2	0	2
-5.5	12	66	16	16	34	50	62	65	9	11	6	16			-5.5		5	4	3	31	1	3	1	6	1	3	0	2
-5.25	11	60	16	16	35	49	60	75	9	11	6	16			-5.25		5	4	4	30	0	3	1	7	1	4	1	2
-5	11	58	16	18	35	50	75	73	10	10	6	16			-5		5	4	4	32	1	3	2	8	2	4	1	2
-4.75	12	61	16	16	35	49	72	72	11	12	6	16			-4.75		6	5	5	34	1	4	2	9	2	4	1	3
-4.5	11	58	17	19	36	50	72	73	11	12	6	15			-4.5		5	5	6	32	0	4	3	11	2	4	1	3
-4.25	11	58	16	16	35	51	77	72	12	12	6	14			-4.25		5	5	7	35	1	5	4	13	2	5	2	3
-4	12	57	15	14	33	48	84	72	13	12	6	15			-4		6	6	8	34	1	5	4	14	2	5	2	3
-3.75	12	58	14	14	33	51	85	70	13	11	6	14			-3.75		7	6	9	40	1	5	5	15	3	5	2	3
-3.5	12	60	14	15	33	55	83	69	14	10	5	14			-3.5		7	7	10	41	1	6	4	15	3	5	2	4
-3.25	11	57	14	15	34	55	84	69	17	10	5	14			-3.25		8	8	11	42	2	6	5	16	3	6	2	4
-3	12	57	12	15	33	56	85	67	16	9	6	16			-3		7	9	10	44	2	6	5	17	3	7	3	4
-2.75	11	56	12	13	33	55	90	67	16	8	5	16			-2.75		8	10	11	45	2	7	6	18	3	7	3	5
-2.5	12	57	11	13	33	57	93	65	16	9	5	16			-2.5		9	11	12	49	2	8	6	20	3	7	3	4
-2.25	13	59	12	13	34	59	93	63	17	9	5	15			-2.25		9	14	12	52	2	9	8	20	4	7	3	5
-2	13	59	13	14	32	62	90	63	16	8	5	15			-2		10	14	13	54	2	9	9	22	4	7	4	5
-1.75	13	61	13	13	31	63	95	62	17	8	5	14			-1.75		12	14	13	58	3	9	7	22	5	8	5	6
-1.5	14	63	13	13	31	59	94	62	18	7	6	13			-1.5		13	17	13	59	3	9	7	25	6	8	5	6
-1.25	14	65	13	14	29	56	90	63	19	7	6	15			-1.25		14	20	14	63	3	10	8	26	6	8	6	6
-1	13	64	13	13	30	58	93	64	18	8	6	15			-1		16	23	14	62	3	11	8	26	6	9	6	6
-0.75	15	66	13	15	30	57	94	66	17	9	6	15			-0.75		17	25	15	71	5	11	9	27	7	10	7	6
-0.5	18	67	14	15	29	53	143	65	17	9	6	16			-0.5		17	28	14	71	4	12	10	57	7	10	8	6
-0.25	32	103	30	32	31	90	119	65	18	19	21	18			-0.25		55	43	29	74	10	15	13	78	8	11	9	11
0	47	100	36	43	65	86	116	92	42	22	23	38			0		60	71	30	187	13	27	36	86	25	29	37	31
0.25	41	103	33	36	65	87	116	80	41	19	25	29			0.25		50	70	25	130	9	22	32	76	20	27	35	30
0.5	45	104	22	22	47	100	106	79	44	16	16	18			0.5		42	71	33	61	7	14	29	71	10	27	33	23
0.75	45	102	16	19	32	78	101	67	38	12	20	14			0.75		31	53	42	56	6	12	26	42	7	21	21	13
1	39	102	17	15	29	66	96	65	26	9	17	14			1		31	44	28	55	5	11	20	36	6	14	20	7
1.25	28	100	15	14	27	68	94	63	21	7	12	13			1.25		32	43	22	57	4	10	19	29	6	11	17	7
1.5	19	99	12	12	27	68	94	72	19	6	10	13			1.5		31	37	21	53	4	10	20	30	6	11	14	8
1.75	18	98	14	12	30	66	107	72	19	7	9	11			1.75		32	41	20	62	4	9	21	30	6	11	16	9
2	18	96	14	13	29	64	107	67	20	7	9	11			2		32	38	19	67	4	10	20	28	6	13	16	9
2.25	18	82	14	13	29	64	92	65	19	6	9	11			2.25		36	49	18	62	4	10	16	27	6	14	13	9
2.5	18	68	15	13	29	61	81	63	20	5	9	10			2.5		36	51	20	66	3	10	15	29	6	13	11	8
2.75	18	80	16	16	27	62	98	62	20	5	9	9			2.75			46	20	63	3	11	15	28	6	13	13	7
3	17	86	15	15	28	59	109	62	20	5	9	9			3			43	18	63	3	12	13	31	5	13	12	7
3.25	16	83	15	15	29	56	105	59	20	4	9	9			3.25			43	19	55	3	11	11	30	5	12	13	8
3.5	17	72	15	15	29	56	107	58	18	4	10	8			3.5			44	19	55	3	10	12	24	5	12	12	8
3.75	19	84	15	15	30	55	109	55	18	4	9	8			3.75			42	18	61	3	9	11	21	6	12	14	9
4	21	71	15	15	30	54	129	54	18	4	9	8			4			42	16	70	4	8	10	22	5	11	12	9
4.25	20	66	15	14		52	136	54	18	3	9	7			4.25			44	14	74	4	9	13	29	5	11	13	8
4.5	21	68	15	15		53	155	50	18	4	9	6			4.5			35	14	75	4	10	10	31	5	11	13	8
4.75	20	64	15	14		50	159	50	16	3	9	6			4.75			49	14	76	4	10	12	33	6	9	12	7
5	21	62	14	15		50	153	49	19	3	9	6			5			42	14	80	4	11	10	34	6	9	12	7
5.25	19	62	14	15		49	147	49	19	3	9	6			5.25			43	12	78	4	12	7	32	6	9	14	8
5.5	20	63	14	14		48	126	50	20	3	8	5			5.5			43	13	80	3	12	6	32	6	9	12	6
5.75	19	58	13	13		47	119	50	19	3	9	5			5.75			45	13	79	3	13	7	35	6	8	12	6
6	16	55	13	12		47	122	45	18	3	9	5			6			42	13	79	3	13	6	35	5	7	12	7
6.25	15	52	12	12		46	118	44	17	2	9	4			6.25			39	13	76	4	13	7	33	5	7	10	7
6.5	15	54	12	12		44	115	42	15	2	9	4			6.5			41	12	76	3	12	7	30	4	8	10	7
6.75	15	54	12	11		46	114	41	16		10	4			6.75			38	11		4	12	6	31	4	8	11	7
7	14	52	10	11		45	117	40	17		9	3			7			36	11		4	12	5	33	5	7	10	6
7.25	14	55	10	10		43	117	37	18		10	3			7.25			34	10		3	11	5	34	5	7	10	6
7.5	14	60	9	9		44	121	35	16		10	3			7.5			33	9		4	11	4	34	5	8	9	5
7.75	14	58	10	10		44	118	34	14		10	2			7.75				8		3	10	5	32	4	7	9	5
8	14		10	9		43		32	13		9	2			8				9		3	10	5	30	4	7	8	5
8.25			9	9		41		29	14		10	2			8.25				8		3	10	6	26	4	6	7	5
8.5			9	9		37			13		10	2			8.5				8		3	10	4	26	3	6	8	5
8.75			8	8		38			13		9	2			8.75				7		3	9	5	25	3	5	7	4
9			8	8		37			12		9	2			9				7		3	9	4	24	3	5	7	5
9.25			8	7		38			12		9	2			9.25				7		3	8	4	27	3	6	6	5
9.5			7	7		37			13			2			9.5				7		3	8	4	31	3	6	6	4
9.75			7	7		35			12			2			9.75				7		3	7	3	28	3	6	5	4
10			7	7		33			12						10				7		3	7	3	23	3	5	6	4
10.25			6	6		30			12						10.25				7		2	7	3	24	3	5	4	4
10.5			6	6		30			11						10.5				6		2	7	2	24	3	5	5	4
10.75			5	6		30			10						10.75				5		2	6	2	23	3	4	5	3
11			5	5		30			10						11				7		2	6	2	23	2	4	4	3
11.25			4	5		28			9						11.25				6		2	6	2	21	2	4	4	3
11.5				5		28			9						11.5				5		1	5	3	19	2	4	4	3
11.75				5		32			9						11.75				4		1	5	2	17	2	3	3	3
12				5		31			9						12				4		2	5	2	16	2	3	3	3
12.25				4		30			8						12.25				3		2	4	2	17	2	3	3	2
12.5				4		28			7						12.5				3		2	4	2	17	2	3	3	2
						26			7						12.75				2		2	4	2	15	2	4	2	2
						24			7						13				1		2	4	2	16	2	4	2	2
						23			7						13.25				1		2	3	2	16	2	3	2	2
						24			6						13.5				1		2	3	1	15	2	3	2	2
						23			6						13.25				1		2	3	1	15	2	3	2	2
						21			6						14				1		2	3	1	16	2	3	2	3
						21			6						14.25				2		1	3	1	15	1	3	2	2
						27			6						13.5				2		3	3	1	15	1		2	2
						29			5						14.75						3	2	1	15	1		2	2
						32			5						15						3	4	1	15	1		2	2
						25			4						13.75							3	1	15	1		1	1
						22			4						15.5							3		15	1		1	1
						18			4						15.75							3		15	1		1	1
						17			4						16							3		16	1			1
						17			4						16.25							3		15	2			1
						16			4						16.5									14	2			1
						14			4						16.75									14	2			1
						14									17									14	1			1

## Sheet: 2i
Ext data Fig2i		Time (h) to first mitosis
CMV-d2EGFP	CyB-d2EGFP
23	21.75
26.75	2.75
25	10.5
17	1.5
	7.75
13.75	3.25
33.5	18.25
	1.75
23
22.75
26.25	3.75
20.75	0.75
22.75	0.5
16.25	5
13.5	6.25
19.75	3
13.75	19.75
17	16.75
18.25	5
22.5	10
15	2.25
17.5	1
18.5	5.25
16	2.5
17.5	2
11.25
18	3.75
23.5
25.25	3.75
18.5	8.25
14.25	5.25
19	2.25
24.75	1.25
20.75	19
	4.5
16.75	3
17.25	5.5
27.25	2.25
28	3
20.75	4.5
14.5	6.75
	3.75
31.5
18	1.75
18.75	5.5
11.5	3.25
17.5	3.25
18.25	3.5
16.25	1
14.75	6.25
