# Supplementary material for: Genetic tracing and topography of spontaneous and stimulated cardiac regeneration in mice
Source: Nat Cardiovasc Res. 2025 Mar 7;4(4):397–411. doi: 10.1038/s44161-025-00623-3 (PMC11994457; doi:10.1038/s44161-025-00623-3)
Supplement: Supplementary file 10 — Statistical source data. [file 44161_2025_623_MOESM10_ESM.xlsx]

## Sheet: 3b
Ext data Fig3b
	sham				resected
apical	15.2081	18.9414	28.5937	31.6196	25.8898	24.0558	20.2461	14.6797
distal	20.7256	18.9576	25.5444	32.7274	26.2475	24.1635	25.5773	18.3421

## Sheet: 3e
Ext data Fig3e
	AAV9-CMV-Cre				AAV9-CyB-Cre
Control	0.943532	0.719555	0.287812	2.0491	1.28988	1.10391	0.464798	1.14141
p21	7644.07	430.652	284.208	1744.91	3656.84	210.444	188.053	4764.51

## Sheet: 3g
Ext data Fig3g CMV
Control	p21
23.7743	23.797
20.2113	24.3903
18.6282	21.9627
18.7865	21.6984
13.4983	16.2429
	21.5725
Ext data Fig3g CyB
Control	p21
4.00279	0.459718
4.59624	0.877808
3.57117	1.84881
2.79905	0.712881
2.93387	1.84378
	0.831252
