# Supplementary material for: Genetic tracing and topography of spontaneous and stimulated cardiac regeneration in mice
Source: Nat Cardiovasc Res. 2025 Mar 7;4(4):397–411. doi: 10.1038/s44161-025-00623-3 (PMC11994457; doi:10.1038/s44161-025-00623-3)
Supplement: Supplementary file 11 — Statistical source data. [file 44161_2025_623_MOESM11_ESM.xlsx]

## Sheet: 4b
Ext data Fig4b
	Doublets					Singlets
Control	45.5446	46.1538	46.4088	51.9337	52.1277	54.4554	53.8462	53.5912	48.0663	47.8723
Mated	49.4845	55.2486	54.023	64.455	65.6489	50.5155	44.7514	45.977	35.545	34.3511

## Sheet: 4d
Ext data Fig4d
	sham					TAC
AAV9-CMV-Cre	0.6	0.55				1.02	1.21	0.94	0.98	0.9
AAV9-CyB-Cre	0.46	0.61	0.61	0.82		0.91	0.98	0.63	1	0.99

## Sheet: 4e
Ext data Fig4e
	sham					TAC
AAV9-CMV-Cre	42.66	61.29				53.26	56.97	52.81	55.95	45.34
AAV9-CyB-Cre	51.65	46.13	59.49	57.45		47.55	69.75	41.98	58.28	42.74
