# Supplementary material for: Genetic tracing and topography of spontaneous and stimulated cardiac regeneration in mice
Source: Nat Cardiovasc Res. 2025 Mar 7;4(4):397–411. doi: 10.1038/s44161-025-00623-3 (PMC11994457; doi:10.1038/s44161-025-00623-3)
Supplement: Supplementary file 12 — Statistical source data. [file 44161_2025_623_MOESM12_ESM.xlsx]

## Sheet: 5a
Ext data Fig5a GFP negative and positive
	1 nucleus			2 nuclei			>2 nuclei
GFP neg	11.3636	7.0796	13.4615	78.4091	80.531	77.8846	10.2273	12.3894	8.6538
GFP pos	22.2222	21.0526	25.8065	59.2593	65.7895	59.6774	18.5185	13.1579	14.5161
GFP neg miR	15.4639	13.3929	7.4766	75.2577	79.4643	83.1776	9.2784	7.1429	9.3458
GFP pos miR	25	21.2766	28.2051	46.4286	63.8298	56.4103	28.5714	14.8936	15.3846

## Sheet: 5c
Ext data Fig5c 1 nucleus
GFP neg	GFP pos	GFP neg miR	GFP pos miR
11.3636	22.2222	15.4639	25
7.0796	21.0526	13.3929	21.2766
13.4615	25.8065	7.4766	28.2051
Ext data Fig5c 2 nuclei
GFP neg	GFP pos	GFP neg miR	GFP pos miR
78.4091	59.2593	75.2577	46.4286
80.531	65.7895	79.4643	63.83
77.8846	59.6774	83.1776	56.41
Ext data Fig5c > 2 nuclei
GFP neg	GFP pos	GFP neg miR	GFP pos miR
10.2273	18.5185	9.2784	28.5714
12.3894	13.1579	7.1429	14.89
8.6538	14.5161	9.3458	15.38
